# Supplementary material for: The Association of Blood Eosinophils and Neutrophils Expressing Eosinophilic Surface Markers with the Severity and Outcome of COVID-19
Source: Microorganisms. 2024 Dec 4;12(12):2503. doi: 10.3390/microorganisms12122503 (PMC11727756; doi:10.3390/microorganisms12122503)
Supplement: Supplementary file 1 [file microorganisms-12-02503-s001.zip]

Archive with 2 entries (2 files):
- Supplementary Material 1.pdf
- Supplementary Material 2 Raw data of COVID-19 patients.xlsx
