# Supplementary material for: The Association of Blood Eosinophils and Neutrophils Expressing Eosinophilic Surface Markers with the Severity and Outcome of COVID-19
Source: Microorganisms. 2024 Dec 4;12(12):2503. doi: 10.3390/microorganisms12122503 (PMC11727756; doi:10.3390/microorganisms12122503)
Supplement: Supplementary file 1 [file microorganisms-12-02503-s001.zip › Supplementary Material 2 Raw data of COVID-19 patients.xlsx]

## Sheet: Sheet1
sex	age	BMI	severty	ventilationtime	ICU	Noninvasive	invasive	glucocorticoid	onsetdays	Oxygentherapy	respiratoryfailure	prognosis	Hypertension	CHD	DM	COPD	ASTHMA	ILD	HOSPTIALDURATION	Oxygenindex	NEU	pNEU	ESO	pESO	LYM	PLYM	pct	CRP	dimer	Number	CD15-Siglec8+	CD15-CD193+	CD15-CD125+	CD15+Siglec8+	CD15+CD193+	CD15+CD125+	IL5	IL13	IL2	IL6	IL9	IL10	INFγ	TNFα	IL17A	IL17F	IL4	IL22
1	65.35	22.49	2	0	0	0	0	1	8	1	0	0	0	0	0	0	0	0	7	434.48	2.45	85	0	0	0.25	8.7	0.07	4.25	0.49	JWB1C	0.02	0	0.01	0.67	0.01	0	2.25	16.04	2.83	4.67	22.06	18.63	41.32	30.3	3.67	2.99	15.5	5.93
1	65.77	28.41	2	0	0	0	0	1	9	2	1	0	1	0	0	0	0	0	14	90.16	12.53	93.9	0	0	0.58	4.3	0.71	41.2	0.42	JWB2C	0.01	0	0	1.34	0.7	0.5	3.64	0	0	5.24	8.57	6.34	5.44	0	0	0	0.03	3.9
1	33.09	22.05	2	0	0	0	0	1	31	1	1	0	0	0	0	0	0	0	7	248.78	3.91	73.9	0	0	1	18.9	0.12	10.2	0.28	JWB3C	0	0	0.01	0.05	0.04	0.01	6.58	5.84	0	16.52	15.67	4.13	7.1	10.61	0.95	0	11.52	1.9
1	70.4	27.85	2	31	1	0	1	2	6	3	1	0	1	0	1	0	0	0	44	98.36	6.55	83.3	0	0	1.07	13.6	0.32	12.3	1.33	JWB4C	0.01	0	0	0.05	0.04	0.01	0	0	0.72	17.55	6.5	10.33	8.21	22.81	5	3.04	2.85	1.93
2	45.34	28.2	1	0	0	0	0	2	7	1	0	0	1	0	0	0	0	0	4		2.15	58.6	0.04	1.1	1.23	33.5	0.05		0.5	JWB5C	0.01	0.01	0	0.04	0.06	0.02	0	5.42	1.19	0.69	2.08	7.45	45.57	1	0.45	0.35	2.18	1.87
2	61.73	20.78	2	9	0	1	0	1	8	2	1	1	0	0	0	0	0	1	12	241.46	4.79	87.9	0	0	0.52	9.5	0.16		5.14	JWB6C	0	0	0	0.01	0.01	0	0.78	0	0	4	6.71	1.85	3.03	5.21	1.61	7.21	7.43	1.06
2	78.82	25.71	2	0	0	0	0	2	6	1	2	0	0	0	0	0	0	0	16	212.16	3.26	80.2	0.02	0.5	0.38	9.3	0.11	15.6	0.55	JWB7C	0.01	0.01	0.01	0	0.01	0	775.33	8.24	0	401.28	0	3.54	0.49	0	0	0	0	9.6
1	83	31.14	2	7	1	0	1	2	7	3	2	1	1	1	1	0	0	0	9	185.15	11.44	84.9	0	0	1.1	8.2	0.65	23.6	0.34	JWB8C	0	0	0	0	0.01	0.01	3.75	23.79	4.5	202.14	9.92	33.52	38.87	19.27	4.37	0.21	1.96	20.27
2	59.81	20.8	1	0	0	0	0	2	11	1	0	0	0	0	0	0	0	0	9	267.24	3.79	92.4	0	0	0.22	5.4	0.67	13.1	0.35	JWB9C	0	0	0	0	0.01	0	6.35	8.42	3.78	7.06	17	5.81	25.58	84.29	3.29	7.34	4.37	15.36
1	61.1	25.83	1	0	0	0	0	1	12	1	0	0	1	1	1	0	0	0	9	500	5.33	81.5	0.07	1.1	0.65	9.9	0.27	4.36	0.69	JWB10C	0	0	0	0	0.01	0	23.37	6.04	0.37	29.44	4.65	5.76	8.61	19.85	1.28	1.8	2.98	4.72
1	69.49	18.59	2	0	0	0	0	1	9	1	1	0	0	0	0	0	0	0	6	280.95	1.65	79.3	0	0	0.36	17.3	0.87	8.85	1.43	JWB11C	0.01	0.01	0	0.02	0.02	0.01	44.05	159.97	16.78	47	14.56	16.23	57.55	305.98	9.03	25.25	8.1	29.98
2	74.82	29.14	1	0	0	0	0	1	3	0	0	0	0	0	0	0	1	0	11	397.14	5.73	70.6	0.17	2.1	1.73	21.3	0.06	2.03	0.39	JWB12C	0.01	0	0	0.11	0.03	0.01	31.31	195.31	36.45	67.58	18.25	40.31	75.89	713.86	13.06	24.5	69.42	30.56
1	77.38	24.22	2	6	1	0	1	1	8	3	1	0	1	0	0	0	0	0	45	201.43	4.35	83	0	0	0.66	12.6	0.09	10.5	1.14	JWB13C	0	0	0	0.06	0.03	0.01	1.01	1.27	0.52	5.62	6.2	3.87	1.25	8.5	0.07	2.04	1.38	2.4
1	82.62	25.35	1	0	0	0	0	1	8	0	0	0	1	0	0	0	0	0	9	346.67	3.51	57.2	0.01	0.2	2.15	35.1	0.11	6.95	0.3	JWB14C	0.01	0	0.01	0.03	0.01	0.02	1.49	16.89	3.53	33.08	7.94	16.98	45.31	80.92	4.33	11.44	9.68	9.45
2	76.82	22.48	2	6	0	1	0	1	9	3	1	0	0	0	1	0	0	1	19	313.45	3	76.4	0	0	0.74	18.8	0.07	3.74	0.26	JWB15C	0.01	0	0.01	0.04	0.02	0.01	0	0	0	37.3	3.38	10.01	32.42	0	0	0	0	7.78
1	60.36	24.22	1	0	0	0	0	2	8	1	0	0	1	0	1	0	0	0	9	317.14	1.58	52.6	0	0	1.16	38.5	0.08	1.65	0.15	JWB16C	0	0	0.01	0.05	0.03	0.03	0	7.76	1.68	13.06	0.53	8.13	13.3	0	2.09	1.82	3.18	3.44
2	85.19	21.88	2	63	1	1	0	2	8	2	2	1	1	0	0	0	1	0	65	258.54	9.31	89.4	0.01	0.1	0.31	3	0.12	5.25	0.62	JWB17C	0.01	0	0	0.04	0.02	0.01	2.26	2.58	5.3	70.08	28.76	11.01	77.64	82.74	3.93	0	3.38	16.17
1	78.38	23.05	1	0	0	0	0	2	8	1	0	0	1	0	1	0	0	0	8	613.2	5.28	90.6	0	0	0.41	7	3.99	18.8	0.37	JWB18C	0.01	0	0	0.1	0.06	0.07	0	0	0	0.26	0	2.24	13.54	0	0	0	0	0
2	72.56	24.03	1	0	0	0	0	2	9	1	0	0	1	0	0	0	0	0	9	456	6.68	81	0.06	0.7	1.06	12.8	0.18	9.45	1.2	JWB19C	0	0	0	0.05	0.64	0.01	0.1	0	0.71	0.16	0	1.33	7.59	0	0	0	0	0.01
1	83.47	27.04	2	4	0	1	0	2	7	2	2	0	1	0	0	1	0	0	12	306.67	5.91	78.8	0.01	0.1	1.01	13.5	0.13		2.03	JWB20C	0	0	0	0.06	0.56	0.06	0	2.31	0	3.36	0	1.45	10.94	0	0	0	0	0
1	71.7	23.12	1	0	0	0	0	2	8	1	0	0	1	1	1	0	0	0	6	352.38	2.46	56	0.16	3.7	1.4	32	0.04	3.8	0.15	JWB21C	0.02	0	0.25	0.17	0.21	1.66	0.91	10.71	0	16.42	0.09	6.72	49.26	0	0	0	2.2	2.74
1	66.74	18.36	1	0	0	0	0	2	10	1	0	0	1	0	0	1	0	0	8	633.33	4.12	62.7	0.37	5.6	1.48	22.5	0.18	3.07	0.15	JWB22C	0.01	0	0.09	0.38	0.52	3.7	0.41	2.23	0	1.07	0	3.62	28.09	0	0	0	0.51	0
1	65.69	24.91	2	0	0	0	0	1	8	1	1	0	1	0	0	0	0	0	9	114.29	9.88	89.3	0	0	0.77	7	0.17	8.79	0.26	JWB23C	0.01	0.02	0	0.02	0.01	0	0	0	0	0	5.45	0	2.32	0	0	0	0	3.97
1	68.99	25.39	2	2	0	1	0	1	6	2	1	1	1	0	0	0	0	0	8	133.28	11.75	90.5	0	0	0.62	4.8	0.03	2.44	3.42	JWB24C	0	0	0	0.02	0.01	0.01	1.75	1.86	0	5.73	11.97	2.25	1.06	14.96	1.56	0	2.72	1.56
1	67.02	17.92	2	1	0	1	0	1	8	2	1	0	0	0	0	0	0	0	9	92	6.5	77.7	0	0	1.25	15	0.1	4.1	10.36	JWB25C	0	0.01	0	0.02	0.01	0.01	1	38.29	0	13.07	0.42	10.11	91.04	0	0	1.13	2.4	0.38
1	88.8	19.72	2	5	0	1	0	1	11	2	1	1	1	0	0	0	0	0	4	95.2	10.65	92	0	0	0.39	3.4	0.34	15	169.5	JWB26C	0	0.01	0	0.01	0.01	0	1.95	31.5	0	6.48	2.57	9.72	70.99	0.26	0.09	0	0.11	2.38
1	88.95	24.16	2	12	0	1	0	1	7	2	1	1	0	0	0	0	0	0	21	100.82	8.59	90.5	0	0	0.47	5	0.18	6.33	3.14	JWB27C	0	0	0	0.04	0.02	0.01	1.1	0	3.91	30.22	5.68	5.03	1.7	206.31	0	0	0.17	8.24
2	78.31		2	2	0	1	0	1	13	2	1	0	1	0	0	0	0	0	13	114.33	5.67	89.7	0	0	0.48	7.6	0.43	1.94	0.83	JWB28C	0.03	0.01	0	0.04	0.02	0.01	0	1.44	0	0	0	1.66	16.32	0	0	0	0	0
2	76.6	21.11	2	0	0	0	0	1	13	2	1	0	1	0	0	0	0	0	6	130.66	4.83	86.6	0	0	0.51	9.1	0.06	8.28	0.42	JWB29C	0.01	0.01	0	0.02	0.01	0.01	1.73	39.37	1.58	4.58	0.99	10.69	81.25	0	0	0	2.19	0.81
2	90.79	22.64	2	7	0	1	0	1	21	2	2	0	1	1	1	1	0	0	12	457.14	4.17	84.4	0	0	0.52	10.5	0.42	0.05	5	JWB30C	0.01	0	0	0.02	0.02	0.02	0	0	0	0	0	1.24	10.57	0	0	0	0	0
1	93.52		2	11	0	1	0	1	11	2	1	1	1	0	1	1	1	0	10	174.5	11.01	96.3	0	0	0.22	1.9	0.1	2.01	6.48	JWB31C	0	0	0	0.02	0.01	0.01	0	5.92	0	0	0	2.64	25.99	0	0	0	0	0
1	71.79	26.12	2	0	0	0	0	1	21	2	1	0	1	0	0	0	0	1	12	103.77	9.84	89.3	0	0	0.75	6.8	0.05	5.57	4.9	JWB32C	0.01	0.01	0.01	0.02	0.02	0.01	0	1.03	0	0.02	0	2.33	14.3	0	0	0	0	0
